# Supplementary material for: Physiological and Biochemical Responses of Pseudocereals with C3 and C4 Photosynthetic Metabolism in an Environment with Elevated CO2
Source: Plants (Basel). 2024 Dec 9;13(23):3453. doi: 10.3390/plants13233453 (PMC11644615; doi:10.3390/plants13233453)
Supplement: Supplementary file 1 [file plants-13-03453-s001.zip]

Archive with 1 entries (1 files):
- plants-3320824-supplementary.pdf
